# Supplementary material for: [2+2]-Photocycloadditions of 1,4-Naphthoquinone Under Batch and Continuous-Flow Conditions
Source: Molecules. 2024 Dec 15;29(24):5920. doi: 10.3390/molecules29245920 (PMC11676797; doi:10.3390/molecules29245920)
Supplement: Supplementary file 1 [file molecules-29-05920-s001.zip]

Archive with 1 entries (1 files):
- molecules-3361114-supplementary.pdf
